# Supplementary material for: Modulation of In Vitro Macrophage Responses via Primary and Secondary Bile Acids in Dogs
Source: Animals (Basel). 2023 Nov 30;13(23):3714. doi: 10.3390/ani13233714 (PMC10705343; doi:10.3390/ani13233714)
Supplement: Supplementary file 1 [file animals-13-03714-s001.zip]

Archive with 1 entries (1 files):
- animals-2697836-supplementary.pdf
